# Supplementary material for: Biocompatible Gadolinium Oxide Nanoparticles Incorporated Doxorubicin Enables Magnetic Resonance and Photoacoustic Dual Imaging for Cancer Theranostics
Source: Nanomaterials (Basel). 2026 Mar 10;16(6):343. doi: 10.3390/nano16060343 (PMC13028626; doi:10.3390/nano16060343)
Supplement: Supplementary file 1 [file nanomaterials-16-00343-s001.zip]

Archive with 1 entries (1 files):
- nanomaterials-4179107-supplementary.pdf
